# Supplementary material for: A Rapid Evolving microRNA Cluster Rewires Its Target Regulatory Networks in Drosophila
Source: Front Genet. 2021 Oct 28;12:760530. doi: 10.3389/fgene.2021.760530 (PMC8581666; doi:10.3389/fgene.2021.760530)
Supplement: Supplementary file 1 [file DataSheet1.ZIP]

Archive with 6 entries (6 files):
- Supplementary Data.pdf
- __MACOSX/._Supplementary Data.pdf
- Supplementary Figures.docx
- __MACOSX/._Supplementary Figures.docx
- Supplementary Tables.docx
- __MACOSX/._Supplementary Tables.docx
